# Supplementary material for: Ag+-Mediated Folding of Long Polyguanine Strands to Double and Quadruple Helixes
Source: Nanomaterials (Basel). 2024 Apr 11;14(8):663. doi: 10.3390/nano14080663 (PMC11055002; doi:10.3390/nano14080663)
Supplement: Supplementary file 1 [file nanomaterials-14-00663-s001.zip]

Archive with 1 entries (1 files):
- nanomaterials-2944611-supplementary.pdf
